# Supplementary material for: High Fat-to-Muscle Ratio Was Associated with Increased Clinical Severity in Patients with Abdominal Trauma
Source: J Clin Med. 2023 Feb 14;12(4):1503. doi: 10.3390/jcm12041503 (PMC9960721; doi:10.3390/jcm12041503)
Supplement: Supplementary file 1 [file jcm-12-01503-s001.zip]

Archive with 1 entries (1 files):
- jcm-2173116-supplementary.pdf
